# Supplementary material for: COX2 regulates senescence secretome composition and senescence surveillance through PGE2
Source: Cell Rep. 2021 Mar 16;34(11):108860. doi: 10.1016/j.celrep.2021.108860 (PMC7972992; doi:10.1016/j.celrep.2021.108860)
Supplement: Table S1. Eigengene clusters from mRNA-seq data presented in Figure 1, related to Figure 1 [file mmc2.xlsx]

## Sheet: Eigengene clusters
Table S1, relating to Figure 1.
Eigengene clusters from mRNA-Seq data presented in Figure 1.
Cluster 1	Cluster 2	Cluster 3	Cluster 4
ABHD11	ABHD13	ADAM15	A2M
ABHD6	ACPP	ADAMTS1	ACE
ADAMTS14	ACVRL1	ADAMTSL1	ADAM19
ADAMTS9	ARHGAP25	ADAMTSL5	ADM
AGPAT9	ARHGAP6	ADM2	ALG14
ANKRD33	ASPHD2	ANGPTL2	AMIGO2
ANPEP	B2M	ARSJ	APLN
APLP1	BBS10	B4GALT1	ARSK
AREG	BMP2	BACE2	BMP4
C3orf58	BPNT1	CD248	BMP7
CA12	C11orf73	CDH4	BTD
CCL3	C15orf54	CEACAM19	BTN3A2
CD109	C1GALT1C1	CELSR3	C11orf82
CD68	C1orf53	CLU	C1QTNF2
CD83	C1QBP	CNTN3	CAMK4
CDCP1	C3	COL1A2	CCDC134
CDON	C4orf26	CPA4	CD302
CELSR1	C5orf15	CRY2	CDH6
CREG1	CACNA2D3	CSF1	CECR5
DNASE1L1	CCDC107	CSPG4	CFH
DNER	CCDC126	DDR1	COL12A1
EIF2AK3	CCNB1IP1	EFEMP1	CTHRC1
ENDOD1	CD163L1	EFNB1	CTSC
ENPP4	CD46	EFNB2	DLL4
EPOR	CGRRF1	ELFN1	DMD
EREG	CKLF	EPHB2	EDIL3
ERN1	COL10A1	ERBB2	ELN
FAM180A	COLEC10	FAM171A1	ELP4
FGFRL1	COX16	FBLN2	FBXO5
FLRT3	CSF2	FBN1	FSTL1
FOLR3	CST1	FLRT2	GGH
GDF15	CST2	FMN1	GLT8D2
GHR	CST3	FN1	GPX7
GM2A	CST4	FOXRED2	GSG1
GPNMB	CTSH	GAA	HFE
H6PD	CTSS	GABBR1	HHIP
HBEGF	CXCL1	GPC1	HSD17B11
IDUA	CXCL6	GPC6	HSD17B2
IFNE	DCBLD1	GPX3	HSP90B1
IGDCC4	DIO2	HGF	IGFBP3
IGFBP1	DKK2	HHIPL1	IGFBP7
IL1RN	DLL3	HSPG2	IL15RA
IL23A	DNAJB9	IGFBP6	ITGA1
IL27RA	DNALI1	IL17RE	ITGA6
IL33	EDN1	IRF2BP2	ITGA8
IL6R	EMILIN2	ITGA3	ITGAV
ITGA2	EPHB6	ITGBL1	KISS1
ITGAX	EPHX4	ITPRIP	KLHL5
ITGB3	ESM1	KREMEN1	LAYN
ITGB8	FAM96A	LAMA5	LEPR
JAG1	FKBP14	LAMB2	LRIG3
JHDM1D	GALNT1	LIFR	LRRC8D
KAL1	GDPD1	LRP1	LRRN3
KITLG	GLIPR1	LRP11	LRRN4CL
LAMA1	HLA-DPB1	LTBP3	LSAMP
LAMA4	HSPA13	LTBP4	LUM
LDLR	IAH1	MAMDC2	LYPD1
LGALS3BP	ICOSLG	MATN2	MATN3
LIF	ICT1	MCAM	MFAP2
LPCAT1	IL11	MDFIC	MRVI1
LRP8	IL1A	MDK	MSRA
LYNX1	IL1RAP	MET	NIPSNAP3A
LYPD3	IL31RA	MIA3	NNAT
MDGA1	IL4I1	MMP19	NPTN
MFAP3L	IL6	MOXD1	NTF3
MMP10	IL8	NCAM2	NTM
MMP12	IRAK3	NID2	PAM
MMP15	ISCA2	NLGN2	PCDH18
MMP3	ITGAE	NOTCH2	PDGFB
NAGLU	KRR1	NOTCH3	PDGFD
NECAB3	LGALS8	NRP2	PDIA4
NPPC	LIPG	NT5DC3	PHLDB2
NRP1	LRRC17	PCDH1	PLCH2
NTN1	LY6G5C	PCDHGC3	PLXDC2
OSBP2	MGST2	PLA2G15	PSG9
P4HA2	MMP16	PLXNA3	RASL11A
PAPLN	MMP7	PLXNB3	RMI1
PGF	MRPL14	PLXND1	RNF219
PLTP	MYEOV	PTPRB	ROBO2
PODXL	NDP	PTPRM	SEMA6A
PRKCZ	NETO1	PTPRN	SLITRK6
PTGDS	NME1	PTPRS	SORT1
PTPRR	OLFM2	PYCR1	SPARC
QPRT	OSMR	ROBO1	SUSD2
RCN3	PCDH9	SCARA3	TEAD4
RDH10	PDCD2L	SCUBE2	TEK
REEP2	PLAT	SELPLG	TGFB2
SBSN	POSTN	SEMA3B	THBS1
SCN1B	PPIC	SEMA3D	TMEM108
SEMA3F	PRSS23	SERPINE1	TMEM123
SEZ6L2	PSG1	SFRP1	TMX3
SMOC1	PSG2	SLC48A1	TYRP1
STC1	PTRH2	SPG11	WFDC1
STX1A	QPCT	TCN2	WISP1
SULF2	SAA1	TGFBR1
TBC1D16	SAA2	TGFBR3
THBD	SCG5	THSD1
TIMP1	SDF2	TNK2
TMEM131	SERPINA9	TUB
TMEM59L	SERPIND1
TNFRSF10A	SERPINI1
TNFRSF10C	SIGLEC15
TNFRSF1B	SLAMF8
TNFRSF25	SLC46A3
TNFSF15	SPESP1
TPP1	SRPX2
TSKU	TFPI
ULBP1	TMED2
VEGFC	TMEM156
VGF	TMEM59
VLDLR	TMEM67
VSTM2L	TMX4
VWCE	TNFAIP6
VWF	TNFRSF11B
	TNFRSF21
	TRMT61B
	UBXN4
	UBXN8
	VPS29
	WNT16
