# Supplementary material for: COX2 regulates senescence secretome composition and senescence surveillance through PGE2
Source: Cell Rep. 2021 Mar 16;34(11):108860. doi: 10.1016/j.celrep.2021.108860 (PMC7972992; doi:10.1016/j.celrep.2021.108860)
Supplement: Table S2. qPCR primers and CyTOF antibody panels used in this study, related to STAR Methods — Tab 1: qPCR primers used in this study; Tab 2: Heavy-metal conjugated antibodies used in CyTOF experiment in Figure 4; Tab 3: Heavy-metal conjugated antibodies used in CyTOF experiment in Figure 5. [file mmc3.xlsx]

## Sheet: qPCR primers
Table S2, relating to STAR methods.
Tab 1: qPCR primers used in this study
Primer	Sequence
ACTB forward primer	GGACTTCGAGCAAGAGATGG
ACTB reverse primer	AGGAAGGAAGGCTGGAAGAG
CEBPB forward primer	CTTCAGCCCGTACCTGGAG
CEBPB reverse primer	GGAGAGGAAGTCGTGGTGC
IL1A forward primer	AACCAGTGCTGCTGAAGGA
IL1A reverse primer	TTCTTAGTGCCGTGAGTTTCC
IL1B forward primer	CTGTCCTGCGTGTTGAAAGA
IL1B reverse primer	TTGGGTAATTTTTGGGATCTACA
IL6 forward primer	TGAAAGCAGCAAAGAGGCACTG
IL6 reverse primer	TGAATCCAGATTGGAAGCATCC
IL8 forward primer	AAGGAAAACTGGGTGCAGAG
IL8 reverse primer	ATTGCATCTGGCAACCCTAC
CSF1 forward primer	TGGTATCCAGCTCCCATCCA
CSF1 reverse primer	TGGGTGAGAGTTGGAGGTCA
PTGS2 forward primer	GGTTGCTGGTGGTAGGAATGTTC
PTGS2 reverse primer	AAGACTGGTATTTCATCTGCCTGC
MMP1 forward primer	GCTGGGAGCAAACACATCTGAC
MMP1 reverse primer	GAGTTGGAAGGCTTTCTCAATGG
MMP10 forward primer	CAGATTTGCCAAGAGATGCTGTTG
MMP10 reverse primer	AGCCTGGAGAATGTGAGTGGAGTC
HES1 forward primer	ACGTGCGAGGGCGTTAATAC
HES1 reverse primer	ATTGATCTGGGTCATGCAGTTG

## Sheet: Figure 4 - CyToF 1
Table S2, relating to STAR methods.
Tab 2: Heavy-metal conjugated antibodies used in CyTOF experiment in Figure 4
Surface staining primary	Target	Antibody clone	Antibody titration (x)
141Pr	Ly6G/C	RB6-8C5	1
142Nd	CD11c	N418	1
144Nd	MHC Class I	28-14-8	1
145Nd	CD69	H1.2F3	2
146Nd	F4/80	BM8	1
147Sm	CD45	30-F11	0.25
148Nd	CD11b	M1/70	1
149Sm	CD19	6D5	1
151Eu	CD25	3C7	1
152Sm	CD3e	145-2C11	1
154Sm	TER119	TER-119	1
159Tb	TCRg	GL3	1
160Gd	B220	RA3-6B2	1
162Dy	Ly6C	HK1.4	1
164Dy	CD49b	HMa2	1
168Er	CD8a	53-6.7	1
169Tm	TCRa/b	H57-597	1
170Er	NK1.1	PK136	1
171Yb	CD44	IM7	0.125
172Yb	CD4	RM4-5	1
175Lu	CD127	A7R34	1
176Yb	CD278	7E.17G9	1
FITC (ThermoFisher)	CD68	FA-11	1
Surface staining secondary
174Yb	FITC	FIT-22	1

## Sheet: Figure 5 - CyToF 2
Table S2, relating to STAR methods.
Tab 3: Heavy-metal conjugated antibodies used in CyTOF experiment in Figure 5
Surface staining primary	Target	Antibody clone	Antibody titration (x)
141Pr	Ly6G/C	RB6-8C5	1
142Nd	CD11c	N418	1
144Nd	CD115 (CSF1R)	AFS98	1
146Nd	F4/80	BM8	1
147Sm	CD45	30-F11	0.25
148Nd	CD11b	M1/70	1
152Sm	CD3e	145-2C11	1
154Sm	TER119	TER-119	1
160Gd	B220	RA3-6B2	1
162Dy	Ly6C	HK1.4	1
164Dy	CX3CR1	SA011F11	1
169Tm	CD206	C068C2	1
170Er	CD169/Siglec	3D6.112	1
FITC	CD68	FA-11	1
PE	CD103	2E7	1
APC	Vsig4	NLA14	2.5
Surface staining secondary
165Ho	PE	PE001	1
174Yb	FITC	FIT-22	1
176Yb	APC	APC003	1
